# Supplementary material for: Ex Situ Study on the Co-Preparation of Pitch and Carbon Black from Petroleum Residue to Improve the Cost-Efficiency of the Pitch Synthesis Plant
Source: Materials (Basel). 2023 May 8;16(9):3592. doi: 10.3390/ma16093592 (PMC10180152; doi:10.3390/ma16093592)
Supplement: Supplementary file 1 [file materials-16-03592-s001.zip]

Archive with 1 entries (1 files):
- materials-2345617-supplementary.pdf
